# Supplementary material for: Angiotensin II Blood Serum Levels in Piglets, after Intra-Dermal or Intra-Muscular Vaccination against PRRSV
Source: Vet Sci. 2022 Sep 11;9(9):496. doi: 10.3390/vetsci9090496 (PMC9503611; doi:10.3390/vetsci9090496)
Supplement: Supplementary file 1 [file vetsci-09-00496-s001.zip]

Archive with 1 entries (1 files):
- vetsci-1825110-supplementary.pdf
